# Supplementary material for: Transcriptomic Analysis and Specific Expression of Transcription Factor Genes in the Root and Sporophyll of Dryopteris fragrans (L.) Schott
Source: Int J Mol Sci. 2020 Oct 2;21(19):7296. doi: 10.3390/ijms21197296 (PMC7583955; doi:10.3390/ijms21197296)
Supplement: Supplementary file 1 [file ijms-21-07296-s001.zip]

Archive with 4 entries (4 files):
- Figure S.docx
- File 1-differential expression.xlsx
- Table S1.docx
- TableS2.xlsx
