# Supplementary material for: Transcriptomic Analysis and Specific Expression of Transcription Factor Genes in the Root and Sporophyll of Dryopteris fragrans (L.) Schott
Source: Int J Mol Sci. 2020 Oct 2;21(19):7296. doi: 10.3390/ijms21197296 (PMC7583955; doi:10.3390/ijms21197296)
Supplement: Supplementary file 1 [file ijms-21-07296-s001.zip › File 1-differential expression.xlsx]

## Sheet: Sheet1
unigene_ID		SL1_fpkm	SL2_fpkm	SL3_fpkm	SR1_fpkm	SR2_fpkm	SR3_fpkm	TRL1_fpkm	TRL2_fpkm	TRL3_fpkm
NODE_53584_length_536	zinc finger protein 8	0	0	0	6.97298	8.79545	1.05899	0	0.0639302	0	zinc finger protein 8
NODE_43095_length_674	zinc finger protein 1-like	0	0	0	3.30584	3.27872	1.04032	0.145829	0	0.352793	zinc finger protein 1-like
NODE_10729_length_1989	MYB80	0	0	0	0.307159	1.01845	2.51805	0	0	0.0170784	MYB80
NODE_9201_length_2161	MYB2	0	0	0	0.814875	1.26122	0.123607	0.136449	0.0634273	0.0628764	MYB2
NODE_11206_length_1939	MIXTA	1.67045	6.65931	6.54196	1.14911	1.61456	0.482156	3.07522	2.73921	2.17233	MIXTA
NODE_11957_length_1871	MADS-domain transcription factor(	0	0.0179722	0.0761766	0	0	0	0	0	0	MADS-domain transcription factor(
NODE_908_length_4702	ARATH Homeobox-leucine zipper protein MERISTEM L1	5.31215	13.3446	18.2099	4.86863	0.838135	1.2782	4.06227	4.95561	4.84755	ARATH Homeobox-leucine zipper protein MERISTEM L1
NODE_25007_length_1104	Homeobox-leucine zipper protein ANTHOCYANINLESS 2	0.959155	5.78709	6.74548	8.13805	6.33866	6.7444	0.563855	0.496617	1.63076	Homeobox-leucine zipper protein ANTHOCYANINLESS 2
						SL	SR	TRL1
			NODE_53584_length_536			1.00391	4.04621	2.32962	0.109086	0.326831	0.0322946
			NODE_43095_length_674			0.570968	8.82575	0.912363	0.112357	2.0057	0.292734
			NODE_10729_length_1989			0.65749	9.16235	0.909764	0.165608	2.12725	0.312341
			NODE_9201_length_2161			0.636279	7.87796	1.19196	0.164055	1.78018	0.0047756
			NODE_11206_length_1939			8.77685	0.509963	0.665979	0.243323	0.0657983	0.0140554
			NODE_11957_length_1871			4.16719	0.000330777	5.03454e-05	1.8875	6.30305e-05	7.74904e-06
			NODE_908_length_4702			8.99129	1.69471	2.37617	1.42022	0.15853	0.150239
			NODE_25007_length_1104			5.20871	6.91459	0.516629	1.55088	0.551619	0.0783648
