# Supplementary material for: Transcriptomic Analysis and Specific Expression of Transcription Factor Genes in the Root and Sporophyll of Dryopteris fragrans (L.) Schott
Source: Int J Mol Sci. 2020 Oct 2;21(19):7296. doi: 10.3390/ijms21197296 (PMC7583955; doi:10.3390/ijms21197296)
Supplement: Supplementary file 1 [file ijms-21-07296-s001.zip › TableS2.xlsx]

## Sheet: Sheet1
gern	NODE_53584_length_536	NODE_43095_length_674	NODE_10729_length_1989	NODE_9201_length_2161	NODE_11206_length_1939	NODE_11957_length_1871	NODE_908_length_4702	NODE_25007_length_1104
Left Primer	CAAGTGTGCGCATTTTTGGC	GGCCTGGGAAAACACATTGTC	CTGCAGTAAAGCCGTGTAAAGG	CCCTCTCAAATTGCTCAGATGC	AAAGCAGAAAAGCGGCGAAG	TTCTGCCTTCGTGGAACCTC	AGTGTTGATACCCCACTCATGG	TGCCCTCTACCGGATAAAAAGC
Right Primer	TACATCCTAGCGCCGTAAGTG	TGCAACAAAAGCCCCATCTG	AGCTGCAGGCAATGAAAACC	TCAGATGGCGCAAAATTGGG	TTGCATAGGCCTGCTTAGGAC	GCGTTTCTTTCAGTGGCGTT	TCGCATCAAACGTGCACTTG	AGCTCACCACAAAACTTGCC
NODE_53584_length_536	NODE_43095_length_674	NODE_10729_length_1989	NODE_9201_length_2161	NODE_11206_length_1939	NODE_11957_length_1871	NODE_908_length_4702	NODE_25007_length_1104
TGAAGGAGACAATGCTGCAATTCGACAGTCCTGTGTTCGTAGATTCGAGTGCAACTTCTGTATGCGCGAATTTGCAAGCTCGCAAGCGTTGGGCGGGCACCAAAATGCGCACAAGAGAGAGAGACAGCAGGCAAGGAGGGCGCTACAGATGGACGCCTGCAGCCATTCTGCGGTAGCAATAGCCAGCTGCCACCCCAGCTTGACGTACAACAGCCGGCCAGGGTCGCCCGCCAGACTGCAAGTGTGCGCATTTTTGGCCCCACACTCGGCGTCCTTGAACGGCCAACGCCGTCCCCAGCTACGTGCTTCGCCAGGGCGCGGCGCAGCTCACCCGCACCTCTACAATGTGCAACAGCCAGCTGCCCTTTTCGCCACTTACGGCGCTAGGATGTACTCAGG…	GAAGGGGCACCGGCCTGGGAAAACACATTGTCAAGCTCAAGCAGCTTCGATCATCATCCTACTGTGGGTGATTTTGATGAGCTTTCTCCTACCGCAAAAGGGCATTCTGTTTTCCAAGTGAGAGTAGATAGATCTCCAGCTTTTCCGTTTGTTATGGGAGCCCAGCTACATGCAGATGGGGCTTTTGTTGCATCTCATGAAGAGAAGGTTTTTTTCTGCAAGTTCTGTGACAGACAGTTTCACAGCTCGCAAGCATTGGGCGGCCACCAGAATGCTCACAAGAGAGAGAGGCTTGTGGCAAGAAGCTCACCCGCGAGGTTTGGAGCACCTGCCGTCTTCTGTGGGGTGCCAGGGTCAATGCCTTTTCAATGTAGCATGCAGCAGCATTTAGTTGGTGTA…	GCAAGATAATTGATATTAATGGTGTACCAACTTAGGAATAATCCGAGAAGGAAAGTTCTTAAGGAATGCCGTGAGCTAAACTAATTAAGTAATTGAGATTAAAATTAAAGAAGGAAAGGTGTTGTTAACGAATGCCATGGGCTAATCTAATTATGAAGTTGAGCTTAAACTAAATTCAGGTTAGGAGGTGCTACAATCTCTTTGAAATTTTTAAAAAACTTTTATGTCTTTCCCAATTGTAAGACACCTTGCAAAGAGAAATTTGCCAAGGACAAGTAAAGTCTTCCCTCTCTCCCTACAATAGATATGACACTATTGGATTCGATTGCAACCTACTTCTTGTGTTAATTTTGGCCGGACAAATGTGGCCGGATACAAATGAAACTAAAAGAGCATGAA…	CACTTGCCTCTTTTCTTGAAATGAGCAATGTGGGCTTTGAAGGTGCACTATACACAAAGATCAAAGCCTAACAACTTATGCATGATTTTTCACACCAATGTTTTACACTGAGTTTTACTGAGCCCATCATGAAAAGCCTGCAAATTCTGCATTAATTGGTACTTTGCAACAATTTATGATAAAAGCCTTGTAAGGTTAAGAGGATAGATGTACTAAAGATCCTATATACACACACACACACATAAATAGAGAGATATATAGATGGGAAGGCAGCCTTGTTGTGAGAAGGTGGGGCTCAAGAAGGGGCCTTGGGCTGTTGAAGAAGATAGGAAGCTTGTGAATTTCATTACTCACTATGGCCACTCTTGCTGGAGAGAGGTGCCCAAGCTTGCTGGGTTG…	AGGTGGTCATCCATTGCAAGCCACCTGCCCGGGAGAACCGACAATGAAATAAAGAATTACTGGAATACCCATTTGAAGAAGAGGCTACTGCAAATGGGTTTGGATCCGGTGAGCCATAAGCCCTTACCAGAACCATATAACATGGGGGCATCTGCGAAGCCTCCTTTCGCAGGGCTTCACCATCCAAAGGTTCAATGGGAAACTACTCTAAAGCATTATGCACATCTCACCAATCAGAGCCTTGACATTGTGGATGATGAATTCGGAGTAGAGAACGAGTCCAGTGATTATTTTCTAAGAGCATGGCGTTCAAATGCAGGGGAAGCATTCAGAAGAGGGGTAAGCTTTTCCAACTCTTACTTGCAGCAGCTTCGGTCTTGTGGATTGGATGTGAGCGGT…	CGGCTTCTGCCTTCGTGGAACCTCCTATATCTCATACTCCGAAAACTGCTTTCCCAATCACGCGTGATTTTTCTTCGGAAACTGTCCACCAAACTCCTCAATCCCTGCTCACCTGTTCACTTACCAGATGTGGGATCATGCAAACGCCACTGAAAGAAACGCTAAATCAAGGTAACAGCAGAGTCTTCCAAATCGCACTGGGCTGATTAACTTAGCTGCTAGCTCAGCCCATGTCCACCCCTCAGTATGTTCTTTTAGCGAAGGACTCGAGGTGAGACCATATCGAATAGTGGAAGTATGTGTATACAGTGATCGAAAAGGTCCAACGAAAAAATTGGAATGGAAGTCGGGTGACCTGCCGAAGAACCTGACCATCCACCAACTTATGCATCGACAGCG…	AACATCGATGTCTTTTTTTTAACGTACTAAATTACACTATTGAATGCTCTTGTTCCCGGATGTACAGAAAATTTTCTTGAGTTGGCTTTCCCACAAGCAATTTTCTTTCAGCCGTTGAGGGCCCAACTAGAGCTGCACAGGTGGACCCGGCGGGACCCCTCCCTAGAAAATATGAGGCTTCAAATAAGTTCTGCTGTCCAATATAATTGTTAATAGGCTCTACCTAGCAAGCTTGCCACGTGGCATACCTCAGGTTTGCAGCATTTAGGGTAAAACTTGAGTAACTACTCATTTGAAAACAACCAAGAGGGAAATATTTACACAAAACTCCAATGGCACCATAAAACATTCCTTGGAAAGTATGTTTGATACATAGGGAGCAGAAGATACAAAAAAACA…	GCCATACTCTCTCTCTCTCTCTCCTTCTTTCTCCCTCTCTCTCTTAAAATTGTGTGCACACTGCAGCCTTCCTGTCTGTGCAGTGTGCATCCTTCTCAAGTCTTCATTTACTTCTTGCTTCTCTTTGTCTCTGTCTCTACTCTCCTCATTTACTACTGTGCAACCTTCTCTCTCTCTCTCTCCTACTCTGTGCAACCTTCTTATTTACTGTGTTTCTCTCTCTCTCTCTAGATTTTCTGCTACTCTGTTCACCCTCATTTACTGCTGCGTCTCTCTAGATTTTCTCTCTCTCTCTCTCTCTCTCTCTGTCTCTCTCCGCTCTCTCTCTCTCTCTCTCTCTTTGTGCCTTCCACGTAGACATTTGTACGGCTGGTGATGCTGCAGAGTAACCACAGAGCT…
